# Supplementary material for: Olfactory-Guided Behavior Uncovers Imaging and Molecular Signatures of Alzheimer’s Disease Risk
Source: Brain Sci. 2025 Aug 13;15(8):863. doi: 10.3390/brainsci15080863 (PMC12384878; doi:10.3390/brainsci15080863)
Supplement: Supplementary file 1 [file brainsci-15-00863-s001.zip]

Archive with 6 entries (6 files):
- Figure_S1.png
- Figure_S2.png
- Figure_S3.png
- Table_S1.pdf
- Table_S2.pdf
- Table_S3.pdf
